# Supplementary material for: Effect of Dosing Interval on Compliance of Osteoporosis Patients on Bisphosphonate Therapy: Observational Study Using Nationwide Insurance Claims Data
Source: J Clin Med. 2021 Sep 24;10(19):4350. doi: 10.3390/jcm10194350 (PMC8509687; doi:10.3390/jcm10194350)
Supplement: Supplementary file 1 [file jcm-10-04350-s001.zip]

Archive with 1 entries (1 files):
- jcm-1358990-supplementary.pdf
